# Supplementary material for: High-Throughput Screening of 3-Dimensional Co-culture Hair Follicle Mimetic Tissue with an Enhanced Extracellular Matrix for the Screening of Hair Growth-Promoting Compounds
Source: Biomater Res. 2024 Dec 27;28:0125. doi: 10.34133/bmr.0125 (PMC11675628; doi:10.34133/bmr.0125)
Supplement: Supplementary 1 — Figs. S1 and S2 Tables S1 to S8 Videos S1 and S2 [file bmr.0125.f1.zip]

Archive with 3 entries (3 files):
- Supplementary Materials_revised.docx
- Supplementary Video 1.mp4
- Supplementary Video 2.mp4
